# Supplementary material for: Bassanianabirudis sp. nov., a new crab spider (Araneae, Thomisidae) from South Korea
Source: Biodivers Data J. 2021 Nov 17;9:e73109. doi: 10.3897/BDJ.9.e73109 (PMC8613144; doi:10.3897/BDJ.9.e73109)
Supplement: XML Treatment for Bassaniana birudis [file BDJ.9.e73109-treatment1.xml]

<!DOCTYPE tp:taxon-treatment
  PUBLIC "-//TaxonX//DTD Taxonomic Treatment Publishing DTD v0 20100105//EN" "tax-treatment-NSO.dtd">
<tp:taxon-treatment xmlns:tp="http://www.plazi.org/taxpub"><tp:treatment-meta><mixed-citation publication-type="journal"><person-group><name><surname>Im</surname><given-names>Jae Seong</given-names></name><name><surname>Kim</surname><given-names>Seung Tae</given-names></name><name><surname>Lee</surname><given-names>Sue Yeon</given-names></name></person-group><article-title><italic><tp:taxon-name><tp:taxon-name-part taxon-name-part-type="genus" reg="Bassaniana">Bassaniana</tp:taxon-name-part><tp:taxon-name-part taxon-name-part-type="species" reg="birudis">birudis</tp:taxon-name-part></tp:taxon-name></italic> sp. nov., a new crab spider (<tp:taxon-name><tp:taxon-name-part taxon-name-part-type="order">Araneae</tp:taxon-name-part></tp:taxon-name>, <tp:taxon-name><tp:taxon-name-part taxon-name-part-type="family">Thomisidae</tp:taxon-name-part></tp:taxon-name>) from South Korea</article-title><source>Biodivers Data J</source><day>17</day><month>11</month><year>2021</year><volume>9</volume><pub-id pub-id-type="doi">10.3897/BDJ.9.e73109</pub-id></mixed-citation></tp:treatment-meta><tp:nomenclature><tp:taxon-name>
            <object-id xmlns:xlink="http://www.w3.org/1999/xlink" content-type="arpha" xlink:type="simple">72DB8D07-7471-541F-A754-DB224A6BC199</object-id>
            <tp:taxon-name-part taxon-name-part-type="genus">Bassaniana</tp:taxon-name-part>
            <tp:taxon-name-part taxon-name-part-type="species">birudis</tp:taxon-name-part>
            <object-id xmlns:xlink="http://www.w3.org/1999/xlink" content-type="zoobank" xlink:type="simple" object-id-type="ZooBank">E81A677A-8861-4532-A5D7-3ACDFC3C00C3</object-id>
          </tp:taxon-name><tp:taxon-status xmlns:xlink="http://www.w3.org/1999/xlink" xlink:type="simple">sp. n.</tp:taxon-status></tp:nomenclature><tp:treatment-sec sec-type="materials"><title>Materials</title><list list-type="alpha-lower" list-content="occurrences"><list-item><p><bold>Type status:</bold> <named-content xmlns:xlink="http://www.w3.org/1999/xlink" content-type="dwc:typeStatus" xlink:type="simple">Holotype</named-content>. <bold>Occurrence:</bold> recordedBy: <named-content xmlns:xlink="http://www.w3.org/1999/xlink" content-type="dwc:recordedBy" xlink:type="simple">Jae Seong Im and Seung Tae Kim</named-content>; individualCount: <named-content xmlns:xlink="http://www.w3.org/1999/xlink" content-type="dwc:individualCount" xlink:type="simple">1</named-content>; sex: <named-content xmlns:xlink="http://www.w3.org/1999/xlink" content-type="dwc:sex" xlink:type="simple">male</named-content>; lifeStage: <named-content xmlns:xlink="http://www.w3.org/1999/xlink" content-type="dwc:lifeStage" xlink:type="simple">adult</named-content>; <bold>Taxon:</bold> phylum: <named-content xmlns:xlink="http://www.w3.org/1999/xlink" content-type="dwc:phylum" xlink:type="simple"><tp:taxon-name><tp:taxon-name-part taxon-name-part-type="phylum">Arthropoda</tp:taxon-name-part></tp:taxon-name></named-content>; class: <named-content xmlns:xlink="http://www.w3.org/1999/xlink" content-type="dwc:class" xlink:type="simple"><tp:taxon-name><tp:taxon-name-part taxon-name-part-type="class">Arachnida</tp:taxon-name-part></tp:taxon-name></named-content>; order: <named-content xmlns:xlink="http://www.w3.org/1999/xlink" content-type="dwc:order" xlink:type="simple"><tp:taxon-name><tp:taxon-name-part taxon-name-part-type="order">Araneae</tp:taxon-name-part></tp:taxon-name></named-content>; family: <named-content xmlns:xlink="http://www.w3.org/1999/xlink" content-type="dwc:family" xlink:type="simple"><tp:taxon-name><tp:taxon-name-part taxon-name-part-type="family">Thomisidae</tp:taxon-name-part></tp:taxon-name></named-content>; <bold>Location:</bold> continent: <named-content xmlns:xlink="http://www.w3.org/1999/xlink" content-type="dwc:continent" xlink:type="simple">Asia</named-content>; country: <named-content xmlns:xlink="http://www.w3.org/1999/xlink" content-type="dwc:country" xlink:type="simple">South Korea</named-content>; countryCode: <named-content xmlns:xlink="http://www.w3.org/1999/xlink" content-type="dwc:countryCode" xlink:type="simple">KR</named-content>; stateProvince: <named-content xmlns:xlink="http://www.w3.org/1999/xlink" content-type="dwc:stateProvince" xlink:type="simple">Gyeongsangbuk-do</named-content>; municipality: <named-content xmlns:xlink="http://www.w3.org/1999/xlink" content-type="dwc:municipality" xlink:type="simple">Gumi-si</named-content>; locality: <named-content xmlns:xlink="http://www.w3.org/1999/xlink" content-type="dwc:locality" xlink:type="simple">Gupo-dong</named-content>; decimalLatitude: <named-content xmlns:xlink="http://www.w3.org/1999/xlink" content-type="dwc:decimalLatitude" xlink:type="simple">36.128139</named-content>; decimalLongitude: <named-content xmlns:xlink="http://www.w3.org/1999/xlink" content-type="dwc:decimalLongitude" xlink:type="simple">128.396056</named-content>; <bold>Identification:</bold> identifiedBy: <named-content xmlns:xlink="http://www.w3.org/1999/xlink" content-type="dwc:identifiedBy" xlink:type="simple">Seung Tae Kim</named-content>; <bold>Event:</bold> samplingProtocol: <named-content xmlns:xlink="http://www.w3.org/1999/xlink" content-type="dwc:samplingProtocol" xlink:type="simple">sweep net</named-content>; eventDate: <named-content xmlns:xlink="http://www.w3.org/1999/xlink" content-type="dwc:eventDate" xlink:type="simple">Jun-25-2020</named-content>; habitat: <named-content xmlns:xlink="http://www.w3.org/1999/xlink" content-type="dwc:habitat" xlink:type="simple">mixed forest</named-content>; <bold>Record Level:</bold> institutionID: <named-content xmlns:xlink="http://www.w3.org/1999/xlink" content-type="dwc:institutionID" xlink:type="simple">Nakdonggang National institute of Biological Resources (NNIBR)</named-content></p></list-item><list-item><p><bold>Type status:</bold> <named-content xmlns:xlink="http://www.w3.org/1999/xlink" content-type="dwc:typeStatus" xlink:type="simple">Paratype</named-content>. <bold>Occurrence:</bold> recordedBy: <named-content xmlns:xlink="http://www.w3.org/1999/xlink" content-type="dwc:recordedBy" xlink:type="simple">Sue Yeon Lee and Seung Tae Kim</named-content>; individualCount: <named-content xmlns:xlink="http://www.w3.org/1999/xlink" content-type="dwc:individualCount" xlink:type="simple">1</named-content>; sex: <named-content xmlns:xlink="http://www.w3.org/1999/xlink" content-type="dwc:sex" xlink:type="simple">male</named-content>; lifeStage: <named-content xmlns:xlink="http://www.w3.org/1999/xlink" content-type="dwc:lifeStage" xlink:type="simple">adult</named-content>; <bold>Taxon:</bold> phylum: <named-content xmlns:xlink="http://www.w3.org/1999/xlink" content-type="dwc:phylum" xlink:type="simple"><tp:taxon-name><tp:taxon-name-part taxon-name-part-type="phylum">Arthropoda</tp:taxon-name-part></tp:taxon-name></named-content>; class: <named-content xmlns:xlink="http://www.w3.org/1999/xlink" content-type="dwc:class" xlink:type="simple"><tp:taxon-name><tp:taxon-name-part taxon-name-part-type="class">Arachnida</tp:taxon-name-part></tp:taxon-name></named-content>; order: <named-content xmlns:xlink="http://www.w3.org/1999/xlink" content-type="dwc:order" xlink:type="simple"><tp:taxon-name><tp:taxon-name-part taxon-name-part-type="order">Araneae</tp:taxon-name-part></tp:taxon-name></named-content>; family: <named-content xmlns:xlink="http://www.w3.org/1999/xlink" content-type="dwc:family" xlink:type="simple"><tp:taxon-name><tp:taxon-name-part taxon-name-part-type="family">Thomisidae</tp:taxon-name-part></tp:taxon-name></named-content>; <bold>Location:</bold> continent: <named-content xmlns:xlink="http://www.w3.org/1999/xlink" content-type="dwc:continent" xlink:type="simple">Asia</named-content>; country: <named-content xmlns:xlink="http://www.w3.org/1999/xlink" content-type="dwc:country" xlink:type="simple">South Korea</named-content>; countryCode: <named-content xmlns:xlink="http://www.w3.org/1999/xlink" content-type="dwc:countryCode" xlink:type="simple">KR</named-content>; stateProvince: <named-content xmlns:xlink="http://www.w3.org/1999/xlink" content-type="dwc:stateProvince" xlink:type="simple">Gyeongsangbuk-do</named-content>; municipality: <named-content xmlns:xlink="http://www.w3.org/1999/xlink" content-type="dwc:municipality" xlink:type="simple">Gumi-si</named-content>; locality: <named-content xmlns:xlink="http://www.w3.org/1999/xlink" content-type="dwc:locality" xlink:type="simple">Gupo-dong</named-content>; decimalLatitude: <named-content xmlns:xlink="http://www.w3.org/1999/xlink" content-type="dwc:decimalLatitude" xlink:type="simple">36.128139</named-content>; decimalLongitude: <named-content xmlns:xlink="http://www.w3.org/1999/xlink" content-type="dwc:decimalLongitude" xlink:type="simple">128.396056</named-content>; <bold>Identification:</bold> identifiedBy: <named-content xmlns:xlink="http://www.w3.org/1999/xlink" content-type="dwc:identifiedBy" xlink:type="simple">Seung Tae Kim</named-content>; <bold>Event:</bold> samplingProtocol: <named-content xmlns:xlink="http://www.w3.org/1999/xlink" content-type="dwc:samplingProtocol" xlink:type="simple">sweep net</named-content>; eventDate: <named-content xmlns:xlink="http://www.w3.org/1999/xlink" content-type="dwc:eventDate" xlink:type="simple">May-14-2020</named-content>; habitat: <named-content xmlns:xlink="http://www.w3.org/1999/xlink" content-type="dwc:habitat" xlink:type="simple">mixed forest</named-content>; <bold>Record Level:</bold> institutionID: <named-content xmlns:xlink="http://www.w3.org/1999/xlink" content-type="dwc:institutionID" xlink:type="simple">Konkuk University (KKU)</named-content></p></list-item></list></tp:treatment-sec><tp:treatment-sec sec-type="Description"><title>Description</title><p><bold>Holotype male</bold>. Total length 4.20 (habitus). Carapace: 2.15 long/2.20 wide, dark reddish-brown, round, slightly wider than long, clothed sparsely with serrated setae especially along the cervical furrow, cephalic region of prosoma flat with a pair of light stripes along the median line, numerous warts present, cervical and radial furrows distinct, dark longitudinal fovea slightly depressed (Fig. <xref ref-type="fig" rid="F7383544">2</xref>A and, C-E). Eyes: ALE 0.10, AME 0.06, PLE 0.14, PME 0.06, ALE-AME 0.17, AME-AME 0.30, PLE-PME 0.37, PME-PME 0.31, ALE-PLE 0.30, AME-PME 0.37, AER 0.58, PER 0.59, all eyes on the eye tubercle and lateral eye tubercles conspicuously developed, eight eyes in two rows, AER almost straight and PER recurved from above, AER strongly procurved and PER slightly procurved from front, PER longer than AER (Fig. <xref ref-type="fig" rid="F7383544">2</xref>E and, F). Chelicera; 0.62 long/0.35 wide, dark reddish-brown, light stripe and cross-shaped pattern on dorsal surface (Fig. <xref ref-type="fig" rid="F7383544">2</xref>C), no cheliceral teeth, fang very short. Endite: 0.45 long/0.18 wide, dark reddish-brown. Labium: 0.28 long/ 0.25 wide, dark reddish-brown. Sternum: 1.00 long/0.98 wide, mottled with dark and light reddish-brown, subcordate, clothed sparsely with long blackish-brown setae, pointed anteromedial margin protrudent, posterior end round and not protrudent between the coxae of leg IV (Fig. <xref ref-type="fig" rid="F7383544">2</xref>B). Legs: I 7.67 (2.40, 0.80, 1.67, 1.90, 0.90), II 6.84 (2.07, 0.80, 1.50, 1.65, 0.82), III 3.92 (0.87, 0.60, 0.85, 0.93, 0.67), IV 4.40 (1.00, 0.52, 0.90, 1.18, 0.80), ivory, stout and strongly developed, I and II mottled severely with dark reddish-brown, III and IV mottled weakly with dark reddish-brown (Fig. <xref ref-type="fig" rid="F7383544">2</xref>A and, D), femur with ventral stripe (Fig. <xref ref-type="fig" rid="F7383544">2</xref>B), femur I with two small rod-like proximal protuberances on prolateral surface (Fig. <xref ref-type="fig" rid="F7383544">2</xref>G), leg formula I-II-IV-III. Abdomen: 2.10 long/2.03 wide, ivory, flat and mottled with blackish-brown, yellowish-brown and reddish-brown, trapezoidal, slightly longer than wide, a pair of dark reddish-brown triangular markings paramedianly, numerous round or irregular pits on dorsal surface, clothed densely with semi-transparent clavate and serrated setae (Fig. <xref ref-type="fig" rid="F7383544">2</xref>A, C and, D; Fig. <xref ref-type="fig" rid="F7481085">3</xref>E and, F). Palp: 2.57 (0.46, 0.41, 0.20, - , 0.70), bulb round and simple, left margin of tegulum slightly constricted, no tegulum apophysis, embolus thick with a pointed embolus tip straight rotating largely clockwise and close to the tegulum, thumb-like VTA large with a bent tip, thumb-like blunt RTA large (Fig. <xref ref-type="fig" rid="F7481085">3</xref>A–D).</p><p><bold>Female.</bold> Unknown.</p></tp:treatment-sec><tp:treatment-sec sec-type="Diagnosis"><title>Diagnosis</title><p>The male of the new species can be easily distinguished from congeners of this genus, except <italic><tp:taxon-name><tp:taxon-name-part taxon-name-part-type="genus" reg="Bassaniana">B.</tp:taxon-name-part><tp:taxon-name-part taxon-name-part-type="species" reg="ora">ora</tp:taxon-name-part></tp:taxon-name></italic> by the thumb-like blunt RTA without a terminal spur (Fig. <xref ref-type="fig" rid="F7481085">3</xref>B and, C); versus thumb-like RTA with a spine-like terminal spur in <italic><tp:taxon-name><tp:taxon-name-part taxon-name-part-type="genus" reg="Bassaniana">B.</tp:taxon-name-part><tp:taxon-name-part taxon-name-part-type="species" reg="baudueri">baudueri</tp:taxon-name-part></tp:taxon-name></italic> (Simon, 1877) (<xref ref-type="bibr" rid="B7385039">Breitling et al. 2016</xref>: 44, figs. 8–9), <italic><tp:taxon-name><tp:taxon-name-part taxon-name-part-type="genus" reg="Bassaniana">B.</tp:taxon-name-part><tp:taxon-name-part taxon-name-part-type="species" reg="decorata">decorata</tp:taxon-name-part></tp:taxon-name></italic> (Karsch, 1879) (<xref ref-type="bibr" rid="B7385453">Paik 1974</xref>: 120, figs. 5–6), <italic><tp:taxon-name><tp:taxon-name-part taxon-name-part-type="genus" reg="Bassaniana">B.</tp:taxon-name-part><tp:taxon-name-part taxon-name-part-type="species" reg="floridana">floridana</tp:taxon-name-part></tp:taxon-name></italic> (Banks, 1896) (<xref ref-type="bibr" rid="B7385021">Bowling and Sauer 1975</xref>: 188, f. 4), <italic><tp:taxon-name><tp:taxon-name-part taxon-name-part-type="genus" reg="Bassaniana">B.</tp:taxon-name-part><tp:taxon-name-part taxon-name-part-type="species" reg="utahensis">utahensis</tp:taxon-name-part></tp:taxon-name></italic> (Gertsch, 1932) (<xref ref-type="bibr" rid="B7385249">Dondale and Redner 1978</xref>: 136, figs. 439 and, 441), and <italic><tp:taxon-name><tp:taxon-name-part taxon-name-part-type="genus" reg="Bassaniana">B.</tp:taxon-name-part><tp:taxon-name-part taxon-name-part-type="species" reg="versicolor">versicolor</tp:taxon-name-part></tp:taxon-name></italic> (<xref ref-type="bibr" rid="B7385249">Dondale and Redner 1978</xref>: 139, figs. 443 and, 445). The male of the new species is most similar to <italic><tp:taxon-name><tp:taxon-name-part taxon-name-part-type="genus" reg="Bassaniana">B.</tp:taxon-name-part><tp:taxon-name-part taxon-name-part-type="species" reg="ora">ora</tp:taxon-name-part></tp:taxon-name></italic> in the shape of the palpal organ, but can be easily distinguished from the latter by the body appearance, the shape of VTA, tegulum, and embolus: males of <italic><tp:taxon-name><tp:taxon-name-part taxon-name-part-type="genus" reg="Bassaniana">B.</tp:taxon-name-part><tp:taxon-name-part taxon-name-part-type="species" reg="birudis">birudis</tp:taxon-name-part></tp:taxon-name></italic> sp. nov. have no white patterns on the carapace and abdominal dorsum (Fig. <xref ref-type="fig" rid="F7383544">2</xref>A), a thick thumb-like VTA (Fig. <xref ref-type="fig" rid="F7481085">3</xref>C), a slightly constricted tegulum (Fig. <xref ref-type="fig" rid="F7481085">3</xref>B), and an embolus close to the tegulum (Fig. <xref ref-type="fig" rid="F7481085">3</xref>B), <italic>versus</italic> white marginal patterns on the carapace and abdominal dorsum, a slender finger-like VTA, a round tegulum, and an embolus separated from the tegulum in <italic><tp:taxon-name><tp:taxon-name-part taxon-name-part-type="genus" reg="Bassaniana">B.</tp:taxon-name-part><tp:taxon-name-part taxon-name-part-type="species" reg="ora">ora</tp:taxon-name-part></tp:taxon-name></italic> (<xref ref-type="bibr" rid="B7385358">Seo 1992</xref>: 79, figs. 1–4).</p></tp:treatment-sec><tp:treatment-sec sec-type="Etymology"><title>Etymology</title><p>The species name is a combination of Latin prefix ‘bi-’ (meaning two) and noun ‘rudis’ (meaning small stick) referring to two small rod-like proximal protuberances on the prolateral surface of the femur I (Fig. <xref ref-type="fig" rid="F7383544">2</xref>G).</p></tp:treatment-sec><tp:treatment-sec sec-type="Distribution"><title>Distribution</title><p>South Korea: Gumi-si, Gyeongsangbuk-do (Fig. <xref ref-type="fig" rid="F7384312">1</xref>A).</p></tp:treatment-sec><tp:treatment-sec sec-type="Notes"><title>Notes</title><sec sec-type="Remarks"><title>Remarks</title><p>The species was collected with a sweep net between shrubs in a mixed forest of hilly terrain near the tributary of the Nakdonggang River. Currently, females have not been collected and are not known, and no ecological information is available for this species other than its habitat.</p></sec></tp:treatment-sec><tp:treatment-sec><!--Section generated to contain objects referenced in tp:taxon-treatment.--><fig id="F7383544" position="float" orientation="portrait"><object-id xmlns:xlink="http://www.w3.org/1999/xlink" content-type="arpha" xlink:type="simple">9D7D8E13-E041-5FA1-8B50-07A749EA638A</object-id><object-id xmlns:xlink="http://www.w3.org/1999/xlink" content-type="doi" xlink:type="simple">10.3897/BDJ.9.e73109.figure2</object-id><label>Figure 2.</label><caption><p><italic><tp:taxon-name><tp:taxon-name-part taxon-name-part-type="genus" reg="Bassaniana">Bassaniana</tp:taxon-name-part><tp:taxon-name-part taxon-name-part-type="species" reg="birudis">birudis</tp:taxon-name-part></tp:taxon-name></italic> <bold>sp. nov.</bold>, holotype male. <bold>A.</bold> Habitus in dorsal view; <bold>B.</bold> Ditto in ventral view; <bold>C.</bold> Ditto in frontal view; <bold>D.</bold> Ditto in lateral view; <bold>E.</bold> Eye area from above; <bold>F.</bold> Ditto from front; <bold>G.</bold> Femur; <bold>I.</bold> in prolateral view (arrow indicates two proximal protuberances). Scale bars in mm.</p></caption><graphic xmlns:xlink="http://www.w3.org/1999/xlink" xlink:href="bdj-09-e73109-g002.jpg" position="float" id="oo_575851.jpg" orientation="portrait" xlink:type="simple"><uri content-type="original_file" xlink:type="simple">https://binary.pensoft.net/fig/575851</uri></graphic></fig><fig id="F7481085" position="float" orientation="portrait"><object-id xmlns:xlink="http://www.w3.org/1999/xlink" content-type="arpha" xlink:type="simple">B882AB70-8A95-527C-9E41-6BE1B7FABD9F</object-id><object-id xmlns:xlink="http://www.w3.org/1999/xlink" content-type="doi" xlink:type="simple">10.3897/BDJ.9.e73109.figure3</object-id><label>Figure 3.</label><caption><p><italic><tp:taxon-name><tp:taxon-name-part taxon-name-part-type="genus" reg="Bassaniana">Bassaniana</tp:taxon-name-part><tp:taxon-name-part taxon-name-part-type="species" reg="birudis">birudis</tp:taxon-name-part></tp:taxon-name></italic> <bold>sp. nov.</bold>, holotype male. <bold>A.</bold> Palp in prolateral view; <bold>B.</bold> Ditto in ventral view; <bold>C.</bold> Ditto in retrolateral view; <bold>D.</bold> Ditto in dorsal view; <bold>E.</bold> Clavate seta; <bold>F.</bold> Serrated seta (E, embolus; RTA, retrolateral tibial apophysis; VTA, ventral tibial apophysis). Scale bars in mm.</p></caption><graphic xmlns:xlink="http://www.w3.org/1999/xlink" xlink:href="bdj-09-e73109-g003.jpg" position="float" id="oo_593313.jpg" orientation="portrait" xlink:type="simple"><uri content-type="original_file" xlink:type="simple">https://binary.pensoft.net/fig/593313</uri></graphic></fig><fig id="F7384312" position="float" orientation="portrait"><object-id xmlns:xlink="http://www.w3.org/1999/xlink" content-type="arpha" xlink:type="simple">4B212921-C6A1-554E-ADA6-1EF371131485</object-id><object-id xmlns:xlink="http://www.w3.org/1999/xlink" content-type="doi" xlink:type="simple">10.3897/BDJ.9.e73109.figure1</object-id><label>Figure 1.</label><caption><p>Distribution map and habitat. <bold>A.</bold> Distribution of three species of <italic><tp:taxon-name><tp:taxon-name-part taxon-name-part-type="genus" reg="Bassaniana">Bassaniana</tp:taxon-name-part></tp:taxon-name></italic> in South Korea; <bold>B, C.</bold> Habitat of <italic><tp:taxon-name><tp:taxon-name-part taxon-name-part-type="genus" reg="Bassaniana">Bassaniana</tp:taxon-name-part><tp:taxon-name-part taxon-name-part-type="species" reg="birudis">birudis</tp:taxon-name-part></tp:taxon-name></italic> <bold>sp. nov.</bold></p></caption><graphic xmlns:xlink="http://www.w3.org/1999/xlink" xlink:href="bdj-09-e73109-g001.jpg" position="float" id="oo_575893.jpg" orientation="portrait" xlink:type="simple"><uri content-type="original_file" xlink:type="simple">https://binary.pensoft.net/fig/575893</uri></graphic></fig></tp:treatment-sec><ref-list><ref id="B7385039"><element-citation xmlns:xlink="http://www.w3.org/1999/xlink" publication-type="article" xlink:type="simple"><person-group person-group-type="author"><name name-style="western"><surname>Breitling</surname><given-names>Rainer</given-names></name><name name-style="western"><surname>Bauer</surname><given-names>Tobias</given-names></name><name name-style="western"><surname>Grabolle</surname><given-names>Arno</given-names></name><name name-style="western"><surname>Oger</surname><given-names>Pierre</given-names></name><name name-style="western"><surname>Pantini</surname><given-names>Paolo</given-names></name><name name-style="western"><surname>Van Keer</surname><given-names>Johan</given-names></name><name name-style="western"><surname>Pfliegler</surname><given-names>W. P.</given-names></name><name name-style="western"><surname>Jantscher</surname><given-names>Elke</given-names></name><name name-style="western"><surname>Dolanský</surname><given-names>J.</given-names></name></person-group><year>2016</year><article-title>East meets West: on the true identity of <italic><tp:taxon-name><tp:taxon-name-part taxon-name-part-type="genus" reg="Cheiracanthium">Cheiracanthium</tp:taxon-name-part><tp:taxon-name-part taxon-name-part-type="species" reg="rupestre">rupestre</tp:taxon-name-part></tp:taxon-name></italic> and <italic><tp:taxon-name><tp:taxon-name-part taxon-name-part-type="genus" reg="Xysticus">Xysticus</tp:taxon-name-part><tp:taxon-name-part taxon-name-part-type="species" reg="albomaculatus">albomaculatus</tp:taxon-name-part></tp:taxon-name></italic> (<tp:taxon-name><tp:taxon-name-part taxon-name-part-type="class">Arachnida</tp:taxon-name-part></tp:taxon-name>: <tp:taxon-name><tp:taxon-name-part taxon-name-part-type="order">Araneae</tp:taxon-name-part></tp:taxon-name>: <tp:taxon-name><tp:taxon-name-part taxon-name-part-type="family">Eutichuridae</tp:taxon-name-part></tp:taxon-name>, <tp:taxon-name><tp:taxon-name-part taxon-name-part-type="family">Thomisidae</tp:taxon-name-part></tp:taxon-name>).</article-title><source>Arachnologische Mitteilungen</source><volume>52</volume><fpage>38</fpage><lpage>49</lpage><pub-id pub-id-type="doi">10.5431/aramit5208</pub-id></element-citation></ref><ref id="B7385453"><element-citation xmlns:xlink="http://www.w3.org/1999/xlink" publication-type="article" xlink:type="simple"><person-group person-group-type="author"><name name-style="western"><surname>Paik</surname><given-names>K. Y.</given-names></name></person-group><year>1974</year><article-title>Korean spiders of genus <italic><tp:taxon-name><tp:taxon-name-part taxon-name-part-type="genus" reg="Oxyptila">Oxyptila</tp:taxon-name-part></tp:taxon-name></italic> (<tp:taxon-name><tp:taxon-name-part taxon-name-part-type="order">Araneae</tp:taxon-name-part></tp:taxon-name>, <tp:taxon-name><tp:taxon-name-part taxon-name-part-type="family">Thomisidae</tp:taxon-name-part></tp:taxon-name>).</article-title><source>Educational Journal of the Teacher's College Kyungpook National University</source><volume>16</volume><fpage>119</fpage><lpage>131</lpage></element-citation></ref><ref id="B7385021"><element-citation xmlns:xlink="http://www.w3.org/1999/xlink" publication-type="article" xlink:type="simple"><person-group person-group-type="author"><name name-style="western"><surname>Bowling</surname><given-names>T. A.</given-names></name><name name-style="western"><surname>Sauer</surname><given-names>R. J.</given-names></name></person-group><year>1975</year><article-title>A taxonomic revision of the crab spider genus <italic><tp:taxon-name><tp:taxon-name-part taxon-name-part-type="genus" reg="Coriarachne">Coriarachne</tp:taxon-name-part></tp:taxon-name></italic> (<tp:taxon-name><tp:taxon-name-part taxon-name-part-type="order">Araneida</tp:taxon-name-part></tp:taxon-name>, <tp:taxon-name><tp:taxon-name-part taxon-name-part-type="family">Thomisidae</tp:taxon-name-part></tp:taxon-name>) for North America north of Mexico.</article-title><source>Journal of Arachnology</source><volume>2</volume><fpage>183</fpage><lpage>193</lpage></element-citation></ref><ref id="B7385249"><element-citation xmlns:xlink="http://www.w3.org/1999/xlink" publication-type="article" xlink:type="simple"><person-group person-group-type="author"><name name-style="western"><surname>Dondale</surname><given-names>C. D.</given-names></name><name name-style="western"><surname>Redner</surname><given-names>J. H.</given-names></name></person-group><year>1978</year><article-title>The insects and arachnids of Canada, Part 5. The crab spiders of Canada and Alaska, <tp:taxon-name><tp:taxon-name-part taxon-name-part-type="order">Araneae</tp:taxon-name-part></tp:taxon-name>: <tp:taxon-name><tp:taxon-name-part taxon-name-part-type="family">Philodromidae</tp:taxon-name-part></tp:taxon-name> and <tp:taxon-name><tp:taxon-name-part taxon-name-part-type="family">Thomisidae</tp:taxon-name-part></tp:taxon-name>.</article-title><source>Research Branch Agriculture Canada Publication</source><volume>1663</volume><fpage>1</fpage><lpage>255</lpage></element-citation></ref><ref id="B7385358"><element-citation xmlns:xlink="http://www.w3.org/1999/xlink" publication-type="article" xlink:type="simple"><person-group person-group-type="author"><name name-style="western"><surname>Seo</surname><given-names>B. K.</given-names></name></person-group><year>1992</year><article-title>Descriptions of two species of the family <tp:taxon-name><tp:taxon-name-part taxon-name-part-type="family">Thomisidae</tp:taxon-name-part></tp:taxon-name> from Korea.</article-title><source>Korean Arachnology</source><volume>8</volume><fpage>79</fpage><lpage>84</lpage></element-citation></ref></ref-list></tp:taxon-treatment>
